# Supplementary material for: Carboxylic Acid Isostere Derivatives of Hydroxypyridinones as Core Scaffolds for Influenza Endonuclease Inhibitors
Source: ACS Med Chem Lett. 2022 Dec 9;14(1):75–82. doi: 10.1021/acsmedchemlett.2c00434 (PMC9841593; doi:10.1021/acsmedchemlett.2c00434)
Supplement: Supplementary file 2 — ml2c00434_si_002.xlsx [file ml2c00434_si_002.xlsx]

## Sheet: Sheet1
1	OC1=C(C(O)=O)NC=CC1=O
2	OC1=C(C(O)=O)NC(Br)=CC1=O
3	OC1=C(C(N)=O)NC(Br)=CC1=O
4	OC1=C(C2=NN=NN2)NC(Br)=CC1=O
5	OC1=C(C(NOC)=O)NC(Br)=CC1=O
6	OC1=C(/C(N)=N/O)NC(Br)=CC1=O
7	OC1=C(C2=NOC(N2)=O)NC(Br)=CC1=O
8	OC1=C(C2=NOC(C)=N2)NC(Br)=CC1=O
9	OC1=C(C#N)NC(Br)=CC1=O
10	OC1=C(C2=NCCN2)NC(Br)=CC1=O
11	OC1=C(C2=NCCO2)NC(Br)=CC1=O
12	OC1=CC=CN=C1C#N
13	OC1=C(Br)C=C(Br)N=C1C#N
14	OC1=C(OCC2=CC=CC=C2)C=C(Br)N=C1C#N
15	N#CC1=NC(Br)=CC(OCC2=CC=CC=C2)=C1OCC3=CC=CC=C3
16	BrC1=CC(OCC2=CC=CC=C2)=C(OCC3=CC=CC=C3)C(/C(N)=N/O)=N1
17	BrC1=CC(OCC2=CC=CC=C2)=C(OCC3=CC=CC=C3)C(/C(N)=N/OC(C)=O)=N1
2a	OC1=C(OCC2=CC=CC=C2)C=C(Br)N=C1C(O)=O
3a	OC1=C(OCC2=CC=CC=C2)C=C(Br)N=C1C(O)=O
4a	OC1=C(OCC2=CC=CC=C2)C=C(Br)N=C1C(O)=O
6a	OC1=C(OCC2=CC=CC=C2)C=C(Br)N=C1/C(N)=N/O
7a	BrC1=CC(OCC2=CC=CC=C2)=C(OCC3=CC=CC=C3)C(C4=NOC(N4)=O)=N1
10a	OC1=C(OCC2=CC=CC=C2)C=C(Br)N=C1C3=NCCN3
11a	OC1=C(OCC2=CC=CC=C2)C=C(Br)N=C1C3=NCCO3
